# Supplementary material for: HemN2 Regulates the Virulence of Pseudomonas donghuensis HYS through 7-Hydroxytropolone Synthesis and Oxidative Stress
Source: Biology (Basel). 2024 May 24;13(6):373. doi: 10.3390/biology13060373 (PMC11200716; doi:10.3390/biology13060373)
Supplement: Supplementary file 1 [file biology-13-00373-s001.zip]

Archive with 1 entries (1 files):
- biology-3009666-supplementary.pdf
